# Supplementary material for: Design and Evaluation of an Intensive Care Unit Dashboard Built in Response to the COVID-19 Pandemic: Semistructured Interview Study
Source: JMIR Hum Factors. 2023 Sep 26;10:e49438. doi: 10.2196/49438 (PMC10565627; doi:10.2196/49438)
Supplement: Multimedia Appendix 1 [file humanfactors_v10i1e49438_app1.txt]

Interview Guide
1.	What is your job role within the ICU?
2.	What are the tasks that occupy most of your working day?
3.	What computing devices do you use in the ICU at the moment?
4.	Did you use the dashboard while working in the ICU? If so, during what task and where did that usually happen?
5.	How would you describe the level of training you received to use the dashboard? Did it take some time to learn to use?
6.	Did you find that having the dashboard changed any aspect of how you did your job? Were these specific to certain types of patient?
7.	Did the provided data visualisations give you any new insights into your patients? Were these specific to certain types of patient?
8.	How did your use of the dashboard change over the weeks?
9.	Did you use it sitting down, standing up, walking and/or at the patient’s bedside?
10.	Did you use it alone or was it used as part of a conversation with another staff member?
11.	What features in the dashboard did you find unhelpful?
12.	Are there any features that you’d want to see on the dashboard in the future?
13.	Did you have any concerns about using the dashboard?
